# Supplementary material for: Assessing the Training in Neurosurgery with the Implementation of VITOM-3D Exoscope: Learning Curve on Experimental Model in Neurosurgical Practice
Source: Brain Sci. 2023 Oct 2;13(10):1409. doi: 10.3390/brainsci13101409 (PMC10605262; doi:10.3390/brainsci13101409)
Supplement: Supplementary file 1 [file brainsci-13-01409-s001.zip]

Archive with 1 entries (1 files):
- brainsci-2588963-supplementary.pdf
